# Supplementary material for: Genome analyses of a placozoan rickettsial endosymbiont show a combination of mutualistic and parasitic traits
Source: Sci Rep. 2019 Nov 26;9:17561. doi: 10.1038/s41598-019-54037-w (PMC6879607; doi:10.1038/s41598-019-54037-w)
Supplement: Supplementary file 2 — Supplementary Table S2 [file 41598_2019_54037_MOESM2_ESM.xlsx]

## Sheet: Tabelle1
Rickettsiales endosymbiont of Trichoplax sp. H2 KEGG mapping
locus_tag	KEGG KO
h2es_1281
h2es_1296	K03797
h2es_1285	K00208
h2es_1278
h2es_1301	K05515
h2es_1302	K03305
h2es_1308	K05592
h2es_1287	K00940
h2es_1297
h2es_1305	K13292
h2es_1306
h2es_1269	K06148
h2es_1277
h2es_1270	K02022
h2es_1273
h2es_1271	K01892
h2es_1307
h2es_1300
h2es_1272	K03496
h2es_1275	K06178
h2es_1274	K03640
h2es_1268
h2es_1286
h2es_1276
h2es_1267
h2es_1303
h2es_1299	K01338
h2es_1294	K03218
h2es_1283	K03798
h2es_1279
h2es_1280
h2es_1295	K03469
h2es_1284	K09773
h2es_1289	K04774
h2es_1288
h2es_1290
h2es_1293
h2es_1298	K09710
h2es_1282
h2es_1292	K03530
h2es_1304
h2es_1291
h2es_1470	K13993
h2es_1469
h2es_1471
h2es_1468
h2es_1467
h2es_1466
h2es_1460	K07133
h2es_1463
h2es_1464
h2es_1459
h2es_1458
h2es_1457	K11526
h2es_1461
h2es_1462
h2es_1465
h2es_1420
h2es_1410	K07497
h2es_1422
h2es_1421
h2es_1419
h2es_1409
h2es_1411
h2es_1417
h2es_1416
h2es_1415
h2es_1418	K09922
h2es_1413
h2es_1414
h2es_1423
h2es_1412
h2es_1447
h2es_1441
h2es_1440
h2es_1442
h2es_1446
h2es_1445
h2es_1439	K00567
h2es_1443
h2es_1438
h2es_1444
h2es_0846	K03183
h2es_0773	K07461
h2es_0853	K03110
h2es_0821
h2es_0927
h2es_0949	K07552
h2es_0877
h2es_0770	K01533
h2es_0757	K02401
h2es_0807	K11928
h2es_0928	K06187
h2es_0802	K01875
h2es_0753	K05837
h2es_0836	K03526
h2es_0959
h2es_0954	K08304
h2es_0752	K02835
h2es_0808	K03762
h2es_0747	K07080
h2es_0765	K03317
h2es_0893	K00029
h2es_0838
h2es_0950	K07498
h2es_0955	K01698
h2es_0878
h2es_0820	K06876
h2es_0936	K03043
h2es_0937	K03046
h2es_0819
h2es_0748	K01126
h2es_0763	K00876
h2es_0729
h2es_0776	K01934
h2es_0756	K02421
h2es_0958
h2es_0827	K03217
h2es_0801	K03118
h2es_0903
h2es_0891
h2es_0779
h2es_0789
h2es_0746	K00943
h2es_0953
h2es_0758	K03790
h2es_0837
h2es_0778
h2es_0777
h2es_0890	K09765
h2es_0803
h2es_0828	K00566
h2es_0899	K02394
h2es_0858
h2es_0829	K00912
h2es_0830	K00337
h2es_0818
h2es_0892
h2es_0962
h2es_0790	K07652
h2es_0865	K03621
h2es_0751
h2es_0817
h2es_0809	K08973
h2es_0859	K11752
h2es_0768	K03978
h2es_0866	K00648
h2es_0726	K03196
h2es_0791
h2es_0904
h2es_0860	K02493
h2es_0787
h2es_0788	K06895
h2es_0831	K07566
h2es_0785
h2es_0938	K07091
h2es_0723
h2es_0906
h2es_0724
h2es_0721	K04564
h2es_0769	K03711
h2es_0786	K01520
h2es_0725	K03195
h2es_0901
h2es_0960
h2es_0722	K03203
h2es_0905
h2es_0800
h2es_0907
h2es_0766
h2es_0825
h2es_0767
h2es_0902
h2es_0862
h2es_0861	K00338
h2es_0900
h2es_0728
h2es_0934	K02864
h2es_0864	K02911
h2es_0933	K02863
h2es_0826
h2es_0931	K02601
h2es_0935	K02935
h2es_0857
h2es_0727
h2es_0863
h2es_0932	K02867
h2es_0824	K02914
h2es_0856
h2es_0961
h2es_0759	K02535
h2es_0810
h2es_0898
h2es_0764
h2es_0963
h2es_0754
h2es_0876	K03201
h2es_0823	K02334
h2es_0749
h2es_0956	K03462
h2es_0775	K04485
h2es_0952	K03071
h2es_0855
h2es_0772
h2es_0780	K00962
h2es_0804
h2es_0854
h2es_0929
h2es_0895	K02600
h2es_0930
h2es_0762	K00526
h2es_0720	K00356
h2es_0774	K03558
h2es_0951
h2es_0814
h2es_0834	K03590
h2es_0848	K01869
h2es_0718
h2es_0870	K01873
h2es_0719	K07657
h2es_0957	K00952
h2es_0839	K03070
h2es_0845
h2es_0761	K03424
h2es_0771
h2es_0897
h2es_0806	K01166
h2es_0760	K06167
h2es_0794
h2es_0833
h2es_0815	K01669
h2es_0832
h2es_0940	K02469
h2es_0784	K01497
h2es_0805
h2es_0822
h2es_0835	K01921
h2es_0887	K00341
h2es_0852	K00425
h2es_0782	K03177
h2es_0750	K03624
h2es_0840	K04077
h2es_0849	K06168
h2es_0816	K06955
h2es_0946	K01972
h2es_0797	K02986
h2es_0896	K09748
h2es_0740	K03201
h2es_0844
h2es_0886	K00342
h2es_0885	K00343
h2es_0755
h2es_0875	K01775
h2es_0851	K00426
h2es_0741	K03201
h2es_0880	K01881
h2es_0947	K17103
h2es_0812	K00554
h2es_0795
h2es_0926	K03455
h2es_0847
h2es_0939	K03641
h2es_0744	K03199
h2es_0793
h2es_0882
h2es_0919	K02111
h2es_0743	K03201
h2es_0942	K00412
h2es_0874	K02066
h2es_0917	K02112
h2es_0871	K02419
h2es_0873	K02065
h2es_0913
h2es_0894
h2es_0799
h2es_0924	K09808
h2es_0923	K01866
h2es_0733	K03466
h2es_0798
h2es_0925	K03313
h2es_0868	K02427
h2es_0869	K00942
h2es_0884	K03525
h2es_0879
h2es_0850
h2es_0945	K00795
h2es_0796	K02968
h2es_0948	K01613
h2es_0943	K17838
h2es_0811	K02884
h2es_0813	K02959
h2es_0918	K02115
h2es_0732	K03760
h2es_0941	K06890
h2es_0731	K03301
h2es_0889	K00339
h2es_0737	K01921
h2es_0921
h2es_0739	K04088
h2es_0781	K02956
h2es_0912
h2es_0944	K00411
h2es_0842
h2es_0867
h2es_0730
h2es_0920	K02113
h2es_0738	K04087
h2es_0736
h2es_0734	K03204
h2es_0792
h2es_0735	K03203
h2es_0922
h2es_0888	K00340
h2es_0872
h2es_0841	K04078
h2es_0916
h2es_0914	K02899
h2es_0915	K02888
h2es_0881
h2es_0745	K03198
h2es_0742
h2es_0883
h2es_0843
h2es_0911
h2es_0908
h2es_0783
h2es_0910
h2es_0909
h2es_0395
h2es_0221
h2es_0099	K04042
h2es_0060
h2es_0114	K07126
h2es_0227
h2es_0392	K00500
h2es_0228
h2es_0407
h2es_0354
h2es_0293
h2es_0396	K06147
h2es_0103	K01872
h2es_0278	K06147
h2es_0366	K03684
h2es_0054	K03703
h2es_0405
h2es_0410
h2es_0093	K02198
h2es_0194	K00239
h2es_0219	K02433
h2es_0245
h2es_0373	K15270
h2es_0273
h2es_0007
h2es_0183	K02446
h2es_0288	K01876
h2es_0378	K03596
h2es_0173
h2es_0138	K03655
h2es_0222	K01679
h2es_0137	K03702
h2es_0172
h2es_0331	K06207
h2es_0265	K01951
h2es_0233	K07659
h2es_0184	K03584
h2es_0260
h2es_0383	K01681
h2es_0006
h2es_0110	K01989
h2es_0234
h2es_0322
h2es_0117
h2es_0005
h2es_0063	K03631
h2es_0345	K06861
h2es_0264	K00088
h2es_0176	K02409
h2es_0094
h2es_0280	K00600
h2es_0374
h2es_0338	K10681
h2es_0384	K02400
h2es_0004
h2es_0259	K15633
h2es_0377	K01409
h2es_0113	K05833
h2es_0314	K03531
h2es_0258	K07638
h2es_0271	K00793
h2es_0312
h2es_0252	K03657
h2es_0411	K09125
h2es_0072	K01874
h2es_0181	K00643
h2es_0337
h2es_0281	K07001
h2es_0223	K10773
h2es_0112	K05832
h2es_0055	K00995
h2es_0344
h2es_0399	K05825
h2es_0070
h2es_0329	K02556
h2es_0334	K01627
h2es_0287	K06980
h2es_0284	K15270
h2es_0398	K00457
h2es_0266
h2es_0402
h2es_0066	K00162
h2es_0064	K00161
h2es_0307
h2es_0177	K02410
h2es_0400	K01738
h2es_0401	K01750
h2es_0313	K00344
h2es_0320
h2es_0074	K00748
h2es_0232
h2es_0330	K02557
h2es_0247	K00655
h2es_0246	K00979
h2es_0251	K09760
h2es_0250	K07258
h2es_0218	K02834
h2es_0256	K00099
h2es_0347
h2es_0379
h2es_0346
h2es_0071
h2es_0069
h2es_0365	K02919
h2es_0193	K00241
h2es_0217	K15724
h2es_0382	K03179
h2es_0076
h2es_0178
h2es_0077	K11072
h2es_0104
h2es_0290	K14492
h2es_0305
h2es_0335	K03664
h2es_0120	K03688
h2es_0083	K03551
h2es_0148	K02355
h2es_0115
h2es_0080	K11069
h2es_0084	K11753
h2es_0318
h2es_0304	K18707
h2es_0319
h2es_0067
h2es_0297
h2es_0323
h2es_0332
h2es_0283
h2es_0212	K00615
h2es_0289	K00997
h2es_0196
h2es_0078	K11071
h2es_0254	K00806
h2es_0336
h2es_0111	K05832
h2es_0085	K10563
h2es_0282	K09134
h2es_0224
h2es_0317
h2es_0255	K00981
h2es_0381	K00332
h2es_0065
h2es_0272
h2es_0047
h2es_0079	K11070
h2es_0082	K09810
h2es_0170	K03076
h2es_0145	K03307
h2es_0204	K01929
h2es_0040	K02313
h2es_0202	K04075
h2es_0198	K08219
h2es_0197	K02313
h2es_0409
h2es_0149	K02358
h2es_0309	K02533
h2es_0144	K03834
h2es_0203	K03092
h2es_0119	K00413
h2es_0046	K00507
h2es_0306
h2es_0321
h2es_0062
h2es_0126
h2es_0214	K07082
h2es_0316
h2es_0180
h2es_0385
h2es_0038	K04774
h2es_0201
h2es_0179	K02417
h2es_0211	K00948
h2es_0043	K02416
h2es_0154	K02886
h2es_0123	K02939
h2es_0048	K02341
h2es_0127	K07042
h2es_0298
h2es_0308
h2es_0302
h2es_0116	K12262
h2es_0015	K07497
h2es_0296	K06904
h2es_0299
h2es_0157	K02982
h2es_0009
h2es_0118
h2es_0151	K02906
h2es_0073
h2es_0171	K00939
h2es_0208
h2es_0143
h2es_0210
h2es_0200
h2es_0213	K03470
h2es_0039	K07501
h2es_0310
h2es_0163	K02931
h2es_0215	K08316
h2es_0026	K03607
h2es_0166	K02933
h2es_0014
h2es_0022	K07497
h2es_0045
h2es_0168	K02988
h2es_0124	K03060
h2es_0027
h2es_0147	K02992
h2es_0042	K02415
h2es_0207
h2es_0169	K02876
h2es_0020
h2es_0049	K03101
h2es_0121	K02990
h2es_0158	K02878
h2es_0155	K02965
h2es_0152	K02926
h2es_0206
h2es_0036
h2es_0386
h2es_0037	K03704
h2es_0146	K02950
h2es_0209
h2es_0161	K02874
h2es_0195
h2es_0044
h2es_0167	K02881
h2es_0018
h2es_0156	K02890
h2es_0150	K02946
h2es_0162	K02895
h2es_0122	K02963
h2es_0023
h2es_0164	K02954
h2es_0029
h2es_0153	K02892
h2es_0032
h2es_0025
h2es_0030
h2es_0199
h2es_0035
h2es_0021	K07497
h2es_0010
h2es_0160	K02961
h2es_0159
h2es_0012
h2es_0050
h2es_0031
h2es_0301
h2es_0017
h2es_0011
h2es_0165	K02994
h2es_0300
h2es_0034
h2es_0125	K02197
h2es_0033
h2es_0016
h2es_0019
h2es_0205	K13628
h2es_0253
h2es_0024
h2es_0081	K02913
h2es_0041
h2es_0303
h2es_0028
h2es_0292
h2es_0311
h2es_0397	K00038
h2es_0075
h2es_0182	K01783
h2es_0408	K06133
h2es_0291	K08641
h2es_0295
h2es_0257
h2es_0315	K03197
h2es_0013
h2es_0333	K11754
h2es_0068	K00604
h2es_0102
h2es_0294
h2es_0061	K01462
h2es_0380
h2es_0220
h2es_0279	K03550
h2es_0406	K00567
h2es_0376	K02470
h2es_0003
h2es_0387
h2es_0353	K15371
h2es_0349
h2es_0129	K00356
h2es_0391	K15666
h2es_0393	K00486
h2es_0248	K03979
h2es_0174	K02527
h2es_0226
h2es_0285
h2es_0216
h2es_0229	K00335
h2es_0100	K07289
h2es_0404
h2es_0263	K01488
h2es_0051	K03086
h2es_0136
h2es_0276	K02519
h2es_0105	K03587
h2es_0059	K01868
h2es_0101
h2es_0052	K02316
h2es_0403	K05375
h2es_0261
h2es_0008
h2es_0141	K13599
h2es_0225	K07736
h2es_0175	K09778
h2es_0097	K13598
h2es_0367	K07644
h2es_0249
h2es_0342	K12574
h2es_0327	K03820
h2es_0270	K00616
h2es_0394
h2es_0286	K00891
h2es_0057	K03667
h2es_0412	K01724
h2es_0390
h2es_0368	K01354
h2es_0098	K03072
h2es_0277	K04771
h2es_0139
h2es_0128
h2es_0326	K02495
h2es_0268	K02388
h2es_0348
h2es_0355
h2es_0343	K03569
h2es_0269	K02387
h2es_0092
h2es_0230
h2es_0413
h2es_0239
h2es_0095
h2es_0231	K07447
h2es_0267
h2es_0328	K09798
h2es_0186	K01885
h2es_0358	K02945
h2es_0107	K03438
h2es_0324	K01915
h2es_0341	K01749
h2es_0140
h2es_0131	K03040
h2es_0339
h2es_0096
h2es_0142
h2es_0086	K06872
h2es_0191
h2es_0274
h2es_0056	K06997
h2es_0235
h2es_0087	K03744
h2es_0244	K01772
h2es_0091	K19784
h2es_0108	K03925
h2es_0372	K03644
h2es_0375	K11741
h2es_0189	K01092
h2es_0237	K07088
h2es_0192	K18802
h2es_0364	K02536
h2es_0371	K03570
h2es_0262
h2es_0090
h2es_0275
h2es_0088	K18162
h2es_0389
h2es_0240	K01142
h2es_0058	K02520
h2es_0185
h2es_0369	K06985
h2es_0361	K09949
h2es_0109
h2es_0243	K03801
h2es_0134	K00950
h2es_0135
h2es_0362	K00677
h2es_0236
h2es_0089
h2es_0350	K03111
h2es_0352
h2es_0340
h2es_0359	K00945
h2es_0053
h2es_0360	K14652
h2es_0388	K07357
h2es_0106
h2es_0188	K11991
h2es_0356	K01495
h2es_0190
h2es_0242
h2es_0132	K02948
h2es_0133	K02952
h2es_0130	K02879
h2es_0241
h2es_0002
h2es_0001
h2es_0238
h2es_0363	K02372
h2es_0370	K01633
h2es_0351	K03530
h2es_0187
h2es_0325
h2es_0357
h2es_1431
h2es_1437
h2es_1430	K04564
h2es_1429	K01520
h2es_1424
h2es_1428	K03654
h2es_1436
h2es_1425
h2es_1426	K03496
h2es_1433
h2es_1427
h2es_1434
h2es_1432
h2es_1435
h2es_1329
h2es_1319	K01620
h2es_1311
h2es_1320
h2es_1312	K10742
h2es_1336
h2es_1335
h2es_1309	K05802
h2es_1310	K05844
h2es_1318
h2es_1337	K07043
h2es_1339	K01142
h2es_1340
h2es_1325
h2es_1313	K18422
h2es_1327
h2es_1328
h2es_1341
h2es_1334
h2es_1333
h2es_1338
h2es_1326
h2es_1332
h2es_1330
h2es_1343
h2es_1324
h2es_1314
h2es_1331
h2es_1342
h2es_1321	K06218
h2es_1315
h2es_1316
h2es_1322
h2es_1317
h2es_1323
h2es_1449
h2es_1450
h2es_1448	K18831
h2es_1452
h2es_1451
h2es_1453
h2es_1454
h2es_1455
h2es_1456
h2es_0639	K03199
h2es_0512	K08997
h2es_0499	K16052
h2es_0629	K06900
h2es_0651
h2es_0671
h2es_0712	K03465
h2es_0522	K00858
h2es_0650	K03652
h2es_0716	K02523
h2es_0513	K01724
h2es_0497	K02406
h2es_0447
h2es_0579
h2es_0591
h2es_0436	K01916
h2es_0587	K04744
h2es_0658	K07462
h2es_0449	K02836
h2es_0552	K01903
h2es_0563	K00970
h2es_0476
h2es_0575	K05366
h2es_0707
h2es_0665	K18989
h2es_0683	K09458
h2es_0553	K01902
h2es_0576
h2es_0491	K03168
h2es_0463	K04079
h2es_0687	K03701
h2es_0484
h2es_0644	K01006
h2es_0699
h2es_0450	K09987
h2es_0430	K00652
h2es_0507
h2es_0482
h2es_0659	K00057
h2es_0708	K08738
h2es_0418	K00135
h2es_0468	K04566
h2es_0489	K17759
h2es_0654	K02357
h2es_0588
h2es_0486
h2es_0453	K00773
h2es_0429	K01012
h2es_0440	K09014
h2es_0461	K03977
h2es_0653	K02967
h2es_0561	K07146
h2es_0417	K01000
h2es_0475
h2es_0681
h2es_0601	K01925
h2es_0706	K01737
h2es_0487	K12506
h2es_0472	K07552
h2es_0655	K09903
h2es_0494	K02434
h2es_0416	K02340
h2es_0462	K02488
h2es_0443	K11717
h2es_0696	K01580
h2es_0700
h2es_0596	K00927
h2es_0442	K09015
h2es_0684
h2es_0431	K02169
h2es_0560	K01507
h2es_0533	K03601
h2es_0625	K02314
h2es_0656	K02838
h2es_0415	K01265
h2es_0595	K00134
h2es_0493
h2es_0452	K07018
h2es_0504
h2es_0432	K01935
h2es_0577
h2es_0469	K00868
h2es_0669	K00790
h2es_0612	K03495
h2es_0690	K12340
h2es_0668	K01840
h2es_0454	K02108
h2es_0483
h2es_0642
h2es_0503	K01885
h2es_0624	K01599
h2es_0666	K03185
h2es_0697
h2es_0506
h2es_0441	K09013
h2es_0538	K01286
h2es_0598	K06879
h2es_0607	K03294
h2es_0643	K03553
h2es_0488	K01095
h2es_0621	K00384
h2es_0597	K06920
h2es_0611	K03650
h2es_0623	K07058
h2es_0622	K01491
h2es_0619	K02517
h2es_0457
h2es_0688
h2es_0535	K02392
h2es_0609	K13866
h2es_0686	K00024
h2es_0505	K00133
h2es_0471	K02996
h2es_0456
h2es_0647	K03595
h2es_0541	K05810
h2es_0460	K04756
h2es_0537	K02393
h2es_0691	K04773
h2es_0495
h2es_0534	K02391
h2es_0645	K03100
h2es_0539	K09761
h2es_0689
h2es_0536	K02386
h2es_0470	K02871
h2es_0646	K03685
h2es_0620
h2es_0492
h2es_0606	K03074
h2es_0698
h2es_0439
h2es_0614	K03497
h2es_0663
h2es_0562
h2es_0613	K03496
h2es_0444
h2es_0648	K01419
h2es_0502
h2es_0615	K03562
h2es_0610	K03439
h2es_0692
h2es_0599	K07460
h2es_0455	K02110
h2es_0618	K02503
h2es_0458
h2es_0473
h2es_0667
h2es_0616	K03560
h2es_0664
h2es_0617
h2es_0600
h2es_0540
h2es_0682	K02078
h2es_0498	K00820
h2es_0630	K02346
h2es_0485
h2es_0490	K04763
h2es_0448	K00075
h2es_0514	K09125
h2es_0670
h2es_0662
h2es_0652
h2es_0496	K03555
h2es_0474
h2es_0608
h2es_0657	K06173
h2es_0649
h2es_0451	K04487
h2es_0459
h2es_0589	K04759
h2es_0414	K18587
h2es_0685	K03687
h2es_0446
h2es_0437
h2es_0501	K06041
h2es_0509	K01870
h2es_0426
h2es_0717	K02471
h2es_0641	K06215
h2es_0594	K16898
h2es_0695	K03695
h2es_0660
h2es_0565
h2es_0677	K16899
h2es_0710	K03723
h2es_0564
h2es_0433	K01803
h2es_0628	K03205
h2es_0661
h2es_0467	K04066
h2es_0640	K08681
h2es_0715	K07636
h2es_0605	K08300
h2es_0481	K03733
h2es_0435
h2es_0558	K04043
h2es_0604	K11085
h2es_0713
h2es_0711	K01139
h2es_0500
h2es_0438	K02426
h2es_0702
h2es_0627	K01928
h2es_0428	K00833
h2es_0445
h2es_0464
h2es_0419
h2es_0580	K00525
h2es_0508	K03319
h2es_0631	K16011
h2es_0626
h2es_0679	K01647
h2es_0592
h2es_0559
h2es_0693
h2es_0515	K03980
h2es_0638	K00333
h2es_0704	K00027
h2es_0673	K00941
h2es_0694	K03524
h2es_0675	K00878
h2es_0477	K00331
h2es_0466
h2es_0676
h2es_0424	K01689
h2es_0678	K18990
h2es_0550	K00382
h2es_0634	K01207
h2es_0516	K03431
h2es_0593
h2es_0434
h2es_0523	K01879
h2es_0703	K01679
h2es_0568	K03628
h2es_0551	K00627
h2es_0672	K03707
h2es_0557	K05794
h2es_0674	K00788
h2es_0425
h2es_0517	K06942
h2es_0574	K03106
h2es_0583
h2es_0529
h2es_0569	K03762
h2es_0571
h2es_0478	K00330
h2es_0584
h2es_0602
h2es_0701
h2es_0548	K11645
h2es_0532
h2es_0709
h2es_0519	K00791
h2es_0480	K03210
h2es_0420
h2es_0603	K02193
h2es_0705	K03527
h2es_0479	K04755
h2es_0586	K02528
h2es_0518	K02030
h2es_0556	K02356
h2es_0465
h2es_0714
h2es_0520	K01719
h2es_0567	K00919
h2es_0545	K04094
h2es_0549	K06137
h2es_0524	K00796
h2es_0570	K02389
h2es_0637	K00334
h2es_0546	K02897
h2es_0581	K07323
h2es_0422	K02067
h2es_0544	K04094
h2es_0527	K02028
h2es_0421
h2es_0590
h2es_0427	K07677
h2es_0632	K04047
h2es_0528	K02029
h2es_0530	K02342
h2es_0582	K04754
h2es_0531	K00859
h2es_0585
h2es_0572
h2es_0573
h2es_0521
h2es_0542
h2es_0554	K07390
h2es_0633
h2es_0526
h2es_0525	K18588
h2es_0511
h2es_0423
h2es_0566
h2es_0635
h2es_0510	K03676
h2es_0555
h2es_0578
h2es_0636
h2es_0547	K03704
h2es_0680
h2es_0543
h2es_1473
h2es_1472
h2es_1346
h2es_1347
h2es_1345
h2es_1362	K12065
h2es_1366
h2es_1369	K12059
h2es_1350
h2es_1355	K00986
h2es_1364
h2es_1356
h2es_1365	K12061
h2es_1370
h2es_1354
h2es_1359
h2es_1360
h2es_1344
h2es_1367
h2es_1357
h2es_1352
h2es_1358
h2es_1361
h2es_1351
h2es_1363
h2es_1349
h2es_1353
h2es_1348
h2es_1368
h2es_1375
h2es_1381
h2es_1387
h2es_1371	K06890
h2es_1380
h2es_1379
h2es_1386	K07494
h2es_1378	K13993
h2es_1389
h2es_1373	K03111
h2es_1383
h2es_1382
h2es_1376
h2es_1374
h2es_1388
h2es_1377	K07171
h2es_1372	K03704
h2es_1384
h2es_1385
h2es_1212
h2es_1246	K11066
h2es_1253
h2es_1184	K09985
h2es_1233
h2es_1207	K00812
h2es_1219	K08344
h2es_1237
h2es_1205
h2es_1251
h2es_1229
h2es_1188	K07043
h2es_1189
h2es_1252
h2es_1262
h2es_1242	K07568
h2es_1178	K06179
h2es_1216
h2es_1197	K02335
h2es_1217
h2es_1261
h2es_1260	K06180
h2es_1243
h2es_1180
h2es_1204
h2es_1179	K00954
h2es_1200
h2es_1230
h2es_1181	K01808
h2es_1198
h2es_1241	K08311
h2es_1215	K11720
h2es_1228	K03564
h2es_1240	K03111
h2es_1196	K01867
h2es_1231
h2es_1221
h2es_1220
h2es_1201
h2es_1195
h2es_1218	K03530
h2es_1266
h2es_1199
h2es_1206
h2es_1183
h2es_1238
h2es_1182
h2es_1239	K02909
h2es_1187
h2es_1186
h2es_1214	K01255
h2es_1258	K02563
h2es_1264	K01965
h2es_1250	K02343
h2es_1177	K02412
h2es_1203	K01129
h2es_1245	K08218
h2es_1235	K01937
h2es_1244
h2es_1202	K03284
h2es_1190	K03572
h2es_1257	K02390
h2es_1176
h2es_1226	K00164
h2es_1211	K00928
h2es_1259	K07738
h2es_1210	K01586
h2es_1254
h2es_1263
h2es_1192	K01889
h2es_1232	K01878
h2es_1213	K06204
h2es_1208	K01297
h2es_1185
h2es_1209
h2es_1224	K00382
h2es_1223	K01883
h2es_1256	K00573
h2es_1248	K09747
h2es_1225	K00658
h2es_1265	K01493
h2es_1255
h2es_1234
h2es_1249
h2es_1191	K08591
h2es_1247	K02902
h2es_1222
h2es_1193	K02887
h2es_1236
h2es_1194	K02916
h2es_1227	K03926
h2es_1175
h2es_1391
h2es_1403
h2es_1404
h2es_1390
h2es_1401
h2es_1402
h2es_1407	K00336
h2es_1405	K03446
h2es_1399
h2es_1406	K03543
h2es_1400
h2es_1393	K05825
h2es_1394	K13038
h2es_1397	K00606
h2es_1395	K03525
h2es_1396	K01918
h2es_1398
h2es_1392
h2es_1408
h2es_1016
h2es_0968
h2es_1032	K03625
h2es_1031	K00794
h2es_1039	K07085
h2es_0974	K03593
h2es_1040
h2es_0997
h2es_0973
h2es_0985	K02337
h2es_1023
h2es_1044	K01887
h2es_1012
h2es_0988
h2es_1045	K03686
h2es_1025	K07391
h2es_0999
h2es_0981
h2es_1046	K01990
h2es_0998
h2es_1026	K07552
h2es_0992	K10206
h2es_1047	K01992
h2es_1011
h2es_1062	K01924
h2es_1058	K00031
h2es_0993	K00946
h2es_1056	K03305
h2es_1009	K07644
h2es_0990	K01714
h2es_0991	K01778
h2es_1059	K04096
h2es_1010
h2es_0989	K00215
h2es_0979
h2es_1008
h2es_0982
h2es_1022	K06287
h2es_1054	K01915
h2es_0983
h2es_1061	K05807
h2es_1060	K00240
h2es_1055
h2es_1057
h2es_1006
h2es_0984	K01159
h2es_1024
h2es_0980
h2es_1053
h2es_1021	K02518
h2es_1007
h2es_0986	K03588
h2es_1029
h2es_1043	K01966
h2es_1019
h2es_0964
h2es_1015	K01262
h2es_0994	K03629
h2es_0995	K02338
h2es_0965
h2es_0987	K06999
h2es_0970	K06916
h2es_1000	K01890
h2es_1013	K00789
h2es_0972	K00645
h2es_0976
h2es_1048
h2es_1051	K07277
h2es_0975
h2es_1042	K03630
h2es_1034
h2es_0971	K00059
h2es_1049	K03770
h2es_1014	K03089
h2es_1041	K01056
h2es_0978	K02242
h2es_1017	K06134
h2es_0996
h2es_1036
h2es_1018
h2es_1005	K03310
h2es_1003	K03545
h2es_1037
h2es_1001	K03544
h2es_0977
h2es_1073	K00404
h2es_1028
h2es_1035
h2es_1027
h2es_1052	K11749
h2es_1033
h2es_0969
h2es_1068
h2es_1066	K00384
h2es_1020	K03671
h2es_1070	K00406
h2es_1065	K00228
h2es_1063	K00568
h2es_0967
h2es_1072	K00405
h2es_1030	K05524
h2es_1002	K01358
h2es_1069	K02195
h2es_1067	K03386
h2es_1004
h2es_1064	K07735
h2es_1050
h2es_0966
h2es_1038
h2es_1071
h2es_1157
h2es_1138
h2es_1125
h2es_1174	K02346
h2es_1159
h2es_1152
h2es_1144	K01354
h2es_1171
h2es_1165
h2es_1163	K19158
h2es_1162
h2es_1106
h2es_1153
h2es_1170
h2es_1142	K01299
h2es_1105
h2es_1158
h2es_1104
h2es_1164
h2es_1166
h2es_1143
h2es_1169
h2es_1107
h2es_1145
h2es_1172	K07133
h2es_1167
h2es_1074
h2es_1146
h2es_1161
h2es_1154	K07497
h2es_1141
h2es_1150
h2es_1140	K10125
h2es_1168
h2es_1173	K04564
h2es_1155
h2es_1149	K03496
h2es_1139
h2es_1151
h2es_1156
h2es_1160
h2es_1077	K04774
h2es_1076
h2es_1100
h2es_1117	K12056
h2es_1075
h2es_1086
h2es_1095
h2es_1101
h2es_1148
h2es_1108
h2es_1085
h2es_1134
h2es_1127	K12063
h2es_1111
h2es_1090
h2es_1098
h2es_1116
h2es_1089
h2es_1099
h2es_1147
h2es_1103
h2es_1118	K12072
h2es_1097
h2es_1081	K03530
h2es_1122
h2es_1124	K12060
h2es_1129	K12065
h2es_1091
h2es_1078
h2es_1084
h2es_1093
h2es_1109
h2es_1121
h2es_1079
h2es_1096
h2es_1092
h2es_1083
h2es_1119	K12057
h2es_1112
h2es_1130
h2es_1135
h2es_1123
h2es_1126
h2es_1120
h2es_1088
h2es_1102
h2es_1087
h2es_1115
h2es_1131
h2es_1113
h2es_1094
h2es_1128
h2es_1114
h2es_1080
h2es_1133
h2es_1136
h2es_1082
h2es_1110
h2es_1132
h2es_1137
