# Supplementary material for: Genome analyses of a placozoan rickettsial endosymbiont show a combination of mutualistic and parasitic traits
Source: Sci Rep. 2019 Nov 26;9:17561. doi: 10.1038/s41598-019-54037-w (PMC6879607; doi:10.1038/s41598-019-54037-w)
Supplement: Supplementary file 3 — Supplementary Table S3 [file 41598_2019_54037_MOESM3_ESM.xlsx]

## Sheet: Amino acid synthesis
Amino acid synthesis
locus_tag	KEGG KO	Definition	KEGG name	Swiss-Prot best hit	eggNOG
h2es_1211	K00928	EC 2.7.2.4	lysC	lysC	lysC
h2es_0505	K00133	EC 1.2.1.11	asd	asd	asd
h2es_0990	K01714	EC 4.3.3.7	dapA	dapA	dapA
h2es_0989	K00215	EC 1.17.1.8	dapB	dapB	dapB
h2es_0992	K10206	EC 2.6.1.83	E2.6.1.83	dapL	dapL
h2es_0991	K01778	EC 5.1.1.7	dapF	dapF	dapF
h2es_1210	K01586	EC 4.1.1.20	lysA	lysA	lysA
h2es_1207	K00812	EC 2.6.1.1	aspB	aatA	aspC
h2es_0679	K01647	EC 2.3.3.1	gltA	ccsA	gltA
h2es_0383	K01681	EC 4.2.1.3	acnA	acnA	acnA
h2es_1058	K00031	EC 1.1.1.42	icd	icd	icd
h2es_1054	K01915	EC 6.3.1.2	glnA, GLUL	puuA	puuA
h2es_0324	K01915	EC 6.3.1.2	glnA, GLUL	glnII	glnII
h2es_0280	K00600	EC 2.1.2.1	glyA	glyA	glyA
h2es_1319	K01620	EC 4.1.2.48	ltaA	ltaA	Aldolase
h2es_0392	K00500	EC 1.14.16.1	phhA	phhA	phhA
h2es_0400	K01738	EC 2.5.1.47	cysK	sbnA	SbnA/Cysteine synthase
h2es_0401	K01750	EC 4.3.1.12	ocd	BCE_0995	ocd
h2es_1013	K00789	EC 2.5.1.6	metK	metK	metK
Putative AA exporter
locus_tag	KEGG KO	Definition	KEGG name	Swiss-Prot best hit	eggNOG	Pfam	IPR
h2es_0405				yahN	yahN	PF01810 (LysE)	IPR001123
h2es_0788	K06895	L-lysine exporter family protein LysE/ArgO	lysE, argO	yisU	argO	PF01810 (LysE)	IPR001123

## Sheet: Cofactor synthesis
Cofactor synthesis pathways
locus_tag	KEGG KO	Definition	KEGG Name	Swiss-Prot best hit	eggNOG
Riboflavin
h2es_0784	K01497	EC 3.5.4.25	ribA, RIB1	ribA	ribA
h2es_0859	K11752	EC 3.5.4.26 1.1.1.193	ribD	ribD	ribD
		EC 3.1.3.-	Phosphoric Monoester Hydrolases
h2es_0360	K14652	EC 4.1.99.12 3.5.4.25	ribBA	ribB	ribBA
h2es_1031	K00794	EC 2.5.1.78	ribH, RIB4	ribH	ribH
h2es_0271	K00793	EC 2.5.1.9	ribE, RIB5	ribE	ribE
h2es_0084	K11753	EC 2.7.1.26 2.7.7.2	ribF	ribF	ribF
Pantothenate and CoA
endosymbiont
h2es_1396	K01918	EC 6.3.2.1	panC	panC	panC
h2es_1395	K03525	EC 2.7.1.33	coaX	coaX	coaX
h2es_1394	K13038	EC 4.1.1.36 6.3.2.5	coaBC	coaBC	coaBC
h2es_1179	K00954	EC 2.7.7.3	coaD	coaD	coaD
h2es_0531	K00859	EC 2.7.1.24	coaE	coaE	coaE
host Trichoplax sp. H2
TrispH2_007691	K00207	EC 1.3.1.2	DPYD	Dpyd	Dpyd
TrispH2_003180	K01464	EC 3.5.2.2	DPYS, dht, hydA	DPYS	DPYS
TrispH2_006629	K01431	EC 3.5.1.6	UPB1, pydC	UPB1	UPB1
pyridoxal 5-phosphate B6
h2es_0641	K06215	EC 4.3.3.6	pdxS, pdx1	pdxS	pdxS
h2es_0640	K08681	EC 4.3.3.6	pdxT, pdx2	pdxT	pdxT
Biotin
h2es_0683	K09458	EC 2.3.1.179	fabF, OXSM, CEM1	fabF	fabF
h2es_0971	K00059	EC 1.1.1.100	fabG, OAR1	fabG	fabG
h2es_0363	K02372	EC 4.2.1.59	fabZ	fabZ	fabZ
h2es_1285	K00208	EC 1.3.1.9 1.3.1.10	fabI	fabI1	fabI
h2es_0431	K02169	EC 2.1.1.197	bioC	bioC2	bioC
h2es_0430	K00652	EC 2.3.1.47	bioF	bioF	bioF
h2es_0428	K00833	EC 2.6.1.62	bioA	bioA	bioA
h2es_0432	K01935	EC 6.3.3.3	bioD	bioD	bioD
h2es_0429	K01012	EC 2.8.1.6	bioB	bioB	bioB
Protoheme
endosymbiont
h2es_0955	K01698	EC 4.2.1.24	hemB, ALAD	hemB	hemB
h2es_0341	K01749	EC 2.5.1.61	hemC, HMBS	hemC	hemC
h2es_0520	K01719	EC 4.2.1.75	hemD, UROS	above 1e-5	hemD
h2es_0624	K01599	EC 4.1.1.37	hemE, UROD	hemE	hemE
h2es_0326	K02495	EC 1.3.98.3	hemN, hemZ	yggW	hemN
h2es_1065	K00228	EC 1.3.3.3	hemF, CPOX	hemF	hemF
h2es_0244	K01772	EC 4.99.1.1 4.99.1.9	hemH, FECH	hemH	hemH
host Trichoplax sp. H2
TrispH2_010893	K00231	EC 1.3.3.4 1.3.3.15	PPOX, hemY	PPOX	PPOX

## Sheet: Carbohydrate metabolism
Carbohydrate metabolism
locus_tag	KEGG KO	Definition	KEGG name	Swiss-Prot best hit	eggNOG
Pentose phosphate pathway
h2es_0183	K02446	EC 3.1.3.11	glpX	glpX	glpX
h2es_0548	K11645	EC 4.1.2.13	fbaB	fbaB	fbaB
h2es_0212	K00615	EC 2.2.1.1	E2.2.1.1, tktA, tktB	cbbT	tkt
h2es_0270	K00616	EC 2.2.1.2	E2.2.1.2, talA, talB	tal	tal
h2es_0182	K01783	EC 5.1.3.1	rpe	rpe	rpe
h2es_1181	K01808	EC 5.3.1.6	rpiB	sugar phosphate isomerase (rpiB)	rpiB
h2es_0211	K00948	EC 2.7.6.1	PRPS, prsA	prs	prs
h2es_0433	K01803	EC 5.3.1.1	TPI, tpiA	tpiA	tpiA
Glycolysis
h2es_0595	K00134	EC 1.2.1.12	GAPDH, gapA	gapB	gap
h2es_0596	K00927	EC 2.7.2.3	pgk	pgk	pgk
h2es_0259	K15633	EC 5.4.2.12	gpmI	gpmI	gpmI
h2es_0424	K01689	EC 4.2.1.11	eno	eno	eno
h2es_0644	K01006	EC 2.7.9.1	ppdK	ppdK	ppdK
h2es_0064	K00161	EC 1.2.4.1	pdhA	pdhA	pdhA
h2es_0066	K00162	EC 1.2.4.1	pdhB	pdhB	pdhB
h2es_0551	K00627	EC 2.3.1.12	DLAT, aceF, pdhC	pdhC	pdhC
h2es_1224	K00382	EC 1.8.1.4	DLD, lpd, pdhD	lpd3	lpdA
Citrate cycle
h2es_0679	K01647	EC 2.3.3.1	CS, gltA	ccsA	gltA
h2es_0383	K01681	EC 4.2.1.3	ACO, acnA	acnA	acnA
h2es_1058	K00031	EC 1.1.1.42	IDH1, IDH2, icd	icd	icd
h2es_1226	K00164	EC 1.2.4.2	OGDH, sucA	sucA	sucA
h2es_1225	K00658	EC 2.3.1.61	DLST, sucB	sucB	sucB
h2es_0550	K00382	EC 1.8.1.4	DLD, lpd, pdhD	lpd	lpdA
h2es_0553	K01902	EC 6.2.1.5	sucD	sucD	sucD
h2es_0552	K01903	EC 6.2.1.5	sucC	sucC	sucC
h2es_0194	K00239	EC 1.3.5.1 1.3.5.4	sdhA, frdA	sdhA	sdhA
h2es_1060	K00240	EC 1.3.5.1 1.3.5.4	sdhB, frdB	sdhB	sdhB
h2es_0193	K00241	succinate dehydrogenase / fumarate reductase, cytochrome b subunit	sdhC, frdC	sdhC	sdhC
h2es_0703	K01679	EC 4.2.1.2	E4.2.1.2B, fumC, FH	fumC2	fumC
h2es_0686	K00024	EC 1.1.1.37	mdh	mdh	mdh
h2es_0704	K00027	EC 1.1.1.38	ME2, sfcA, maeA	maeA	MEN-1
h2es_0893	K00029	EC 1.1.1.40	1.1.1.40, maeB	tme	maeB

## Sheet: Oxidative phosphorylation
Oxidative phosphorylation
locus_tag	KEGG KO	Definition	KEGG name	Swiss-Prot best hit	eggNOG	remarks
Complex I
h2es_0478	K00330	EC 7.1.1.2	nuoA	nuoA1	nuoA
h2es_0477	K00331	EC 7.1.1.2	nuoB	nuoB	nuoB
h2es_0381	K00332	EC 7.1.1.2	nuoC	nuoC	nuoC
h2es_0638	K00333	EC 7.1.1.2	nuoD	nuoD	nuoD
h2es_0637	K00334	EC 7.1.1.2	nuoE	nuoE	nuoE
h2es_0229	K00335	EC 7.1.1.2	nuoF	nuoF	nuoF
h2es_1407	K00336	EC 7.1.1.2	nuoG	nuoG	nuoG
h2es_0830	K00337	EC 7.1.1.2	nuoH	nuoH	nuoH
h2es_0861	K00338	EC 7.1.1.2	nuoI	nuoI	nuoI
h2es_0889	K00339	EC 7.1.1.2	nuoJ	nuoJ	nuoJ
h2es_0888	K00340	EC 7.1.1.2	nuoK	nuoK	nuoK
h2es_0887	K00341	EC 7.1.1.2	nuoL	nuoL	nuoL
h2es_0886	K00342	EC 7.1.1.2	nuoM	nqo13	nuoM
h2es_0885	K00343	EC 7.1.1.2	nuoN	nuoN	nuoN
h2es_0129	K00356	EC 1.6.99.3	E1.6.99.3	ybjT	Nad-dependent epimerase dehydratase
h2es_0720	K00356	EC 1.6.99.3	E1.6.99.3	gnu	tbch
Complex II
h2es_0193	K00241	succinate dehydrogenase / fumarate reductase, cytochrome b subunit	sdhC, frdC	sdhC	sdhC
h2es_0194	K00239	EC 1.3.5.1 1.3.5.4	sdhA, frdA	sdhA	sdhA
h2es_1060	K00240	EC 1.3.5.1 1.3.5.5	sdhB, frdB	sdhB	sdhB
Complex III
h2es_0944	K00411	EC 7.1.1.8	UQCRFS1, RIP1, petA	petA	petA
h2es_0942	K00412	ubiquinol-cytochrome c reductase cytochrome b subunit	CYTB, petB	petB	petB
h2es_0119	K00413	ubiquinol-cytochrome c reductase cytochrome c1 subunit	CYC1, CYT1, petC	petC	petC
Complex IV
h2es_1073	K00404	EC 1.9.3.1	ccoN	fixN Cytochrome c oxidase subunit 1 homolog	ccoN	cbb3-type
h2es_1072	K00405	cytochrome c oxidase cbb3-type subunit II	ccoO	above 1e-5	ccoO	cbb3-type
h2es_1070	K00406	cytochrome c oxidase cbb3-type subunit III	ccoP	ccoP	ccoP	cbb3-type
Cytochrome bd complex
h2es_0852	K00425	EC 7.1.1.7	cydA	cydA	cydA
h2es_0851	K00426	EC 7.1.1.7	cydB	cydB	cydB
Complex V
h2es_0919	K02111	EC 7.1.2.2 7.2.2.1	ATPF1A, atpA	atpA	atpA
h2es_0917	K02112	EC 7.1.2.2 7.2.2.1	ATPF1B, atpD	atpD	atpD
h2es_0918	K02115	F-type H+-transporting ATPase subunit gamma	ATPF1G, atpG	atpG	atpG
h2es_0920	K02113	F-type H+-transporting ATPase subunit delta	ATPF1D, atpH	atpH	atpH
h2es_0916	K02114*	F-type H+-transporting ATPase subunit epsilon	ATPF1E, atpC	atpC	atpC	PF02823 ATP synthase, Delta/Epsilon chain
h2es_0454	K02108	F-type H+-transporting ATPase subunit a	ATPF0A, atpB	atpB	atpB
H2es_0456	K02109*	F-type H+-transporting ATPase subunit b	ATPF0B, atpF	above 1e-5	ATPF2	PF02326 Plant ATP synthase F0
h2es_0455	K02110	F-type H+-transporting ATPase subunit c	ATPF0C, atpE	atpE	atpE
inorganic pyrophosphatase
h2es_0560	K01507	EC 3.6.1.1	ppa	ppa	ppa
*not found by KEGG mapping but necessary domains are present

## Sheet: Flagellar assembly
flagellar assembly pathway
locus_tag	KEGG KO	KEGG Name	Swiss-Prot best hit	eggNOG
h2es_0497	K02406	fliC	flaB	fliC
h2es_1257	K02390	flgE	flgE	flgE
h2es_0570	K02389	flgD	flgD	flgD
h2es_0535	K02392	flgG	flgG	flgG
h2es_0537	K02393	flgH	flgH	flgH
h2es_0899	K02394	flgI	flgI	flgI
h2es_0269	K02387	flgB	above 1e-5	flgB
h2es_0268	K02388	flgC	flgC	flgC
h2es_0176	K02409	fliF	fliF	fliF
h2es_0177	K02410	fliG	fliG	fliG
h2es_0043	K02416	fliM	fliM	fliM
h2es_0179	K02417	fliNY, fliN	fliN	fliN
h2es_0534	K02391	flgF	flgF	flgF
h2es_0330	K02557	motB	motB	motB
h2es_0329	K02556	motA	motA	motA
h2es_0384	K02400	flhA	flhA	flhA
h2es_0757	K02401	flhB	flhB	flhB
h2es_1177	K02412	fliI	fliI	fliI
h2es_0871	K02419	fliP	fliP	fliP
h2es_0756	K02421	fliR	fliR	fliR
h2es_0536	K02386	flgA	flgA	flgA
found by domain composition
locus_tag	IPR domain/family	Pfam	Swiss-Prot best hit	eggNOG
h2es_0951	IPR002191	PF01313	yscS	fliQ
h2es_0267	IPR001624	PF02049	fliE	fliE
h2es_0178	IPR018035	PF02108	above 1e-5	fliH

## Sheet: T4SS
Type IV secretion system
locus_tag	KEGG KO	KEGG Name	Swiss-Prot best hit	eggNOG	Pfam
h2es_0315	K03197	virB2	RP192	type IV secretion system protein	PF04956 TrbC/VIRB2
h2es_0745	K03198	virB3	above 1e-5	virB3	PF05101 Type IV secretory pathway, VirB3-like protein
h2es_0734	K03204	virB9	virB9	virB9	PF03524 Conjugal transfer protein
h2es_0876	K03201	virB6	RBE_1261	type IV secretion system protein	PF04610 TrbL/VirB6
h2es_0740	K03201	virB6	RBE_1261	type IV secretion system protein	PF04610 TrbL/VirB6
h2es_0741	K03201	virB6	RBE_1263	type IV secretion system protein	PF04610 TrbL/VirB6
h2es_0743	K03201	virB6	RBE_1265	virB6	PF04610 TrbL/VirB6
h2es_0735	K03203	virB8	above 1e-5	virB8	PF04335 VirB8
h2es_0722	K03203	virB8	RP289	virB8	PF04335 VirB8
h2es_0725	K03195	virB10	virB10	virB10	PF03743 Bacterial conjugation TrbI-like protein 2
h2es_0744	K03199	virB4	virB4	virB4	PF03135 CagE, TrbE, VirB family, component of type IV transporter system
h2es_0639	K03199	virB4	virB4	virB4	PF03135 CagE, TrbE, VirB family, component of type IV transporter system
h2es_0726	K03196	virB11	virB11	virB11	PF00437 Type II/IV secretion system protein
h2es_0628	K03205	virD4	virD4	virD4	PF02534 Type IV secretory system Conjugative DNA transfer
