# Supplementary material for: Genome analyses of a placozoan rickettsial endosymbiont show a combination of mutualistic and parasitic traits
Source: Sci Rep. 2019 Nov 26;9:17561. doi: 10.1038/s41598-019-54037-w (PMC6879607; doi:10.1038/s41598-019-54037-w)
Supplement: Supplementary file 4 — Supplementary Table S4 [file 41598_2019_54037_MOESM4_ESM.xlsx]

## Sheet: Protein Marker
Species			Gene (accession)
	rpoB	rplN	rpsK	rplC	rpsE	atpA	atpB	lepA
Acidiphilium cryptum (strain JF-5)	A5FZX1	A5FZV5	A5FZU2	A5FZW5	A5FZU8	A5FZ52	A5FVJ0	A5FY07
Gluconacetobacter diazotrophicus (strain ATCC 49037)	B5ZIF7	A9H3N4	A9H3J3	A9H3R5	A9H3L2	A9H9A4	A9HDN1	A9HG78
Gluconobacter morbifer G707	G6XLM2	G6XLK4	G6XLJ1	G6XLL4	G6XLJ7	G6XMM4	G6XKJ2	G6XKQ0
Gluconobacter frateurii M-2	A0A0D6PU03	A0A0D6PT57	A0A0D6PRH2	A0A0D6PT65	A0A0D6PSF2	A0A0D6PMI9	A0A0D6PPD1	A0A0D6PRM0
Gluconobacter oxydans (strain 621H)	Q5FTX7	Q5FTZ3	Q5FU06	Q5FTY3	Q5FU00	Q5FRC7	Q5FRW5	Q5FUC2
Magnetospirillum magneticum (strain AMB-1)	Q2W2I1	Q2W2K1	Q2W2L2	Q2W2J1	Q2W2K8	Q2VZN0	Q2W028	Q2W0F9
Magnetospirillum magnetotacticum MS-1	A0A0C2UEU1	A0A0C2YJV5	A0A0C2UEX6	A0A0C2YJU3	A0A0C2V4N8	A0A0C2U7R5	A0A0C2YYD9	A0A0C2YQ72
Agrobacterium fabrum (strain C58)	Q8UE08	Q8UE28	Q8UE40	Q8UE18	Q8UE35	Q8UC74	A9CK03	Q8UIQ2
Rhizobium etli (strain CIAT 652)	B3PW59	B3PWT1	B3PWU4	B3PWS1	B3PWT8	B3PQ70	B3PRF6	B3PYC6
Rhizobium leguminosarum bv. viciae (strain 3841)	Q1MIE9	Q1MID1	Q1MIB8	Q1MIE1	Q1MIC4	Q1MAZ0	Q1MKT2	Q1MMQ8
Brucella abortus (strain S19)	B2S687	B2S669	B2S656	B2S679	B2S662	B2S7M5	B2S9M8	B2SC25
Brucella canis (strain ATCC 23365)	A9M5R0	A9M5P0	A9M5M6	A9M5Q0	A9M5N3	A9M839	A9M8F8	A9MCW5
Methylobacterium extorquens (strain CM4)	B7KN45	B7L0U0	A9W4R7	B7L0R1	B7L0T3	B7KUA4	B7KVB1	B7KR78
Methylobacterium nodulans (strain ORS2060)	B8IS78	B8IS95	B8IT34	B8IS85	B8ISA2	B8IN03	B8IQU2	B8IMT0
Nitrobacter hamburgensis (strain X14)	Q1QN44	Q1QN20	Q1QN07	Q1QN30	Q1QN13	Q1QQS5	Q1QRH8	Q1QR19
Nitrobacter winogradskyi (strain Nb-255)	Q3SSY0	Q3SSV6	Q3SSU3	Q3SSW6	Q3SSU9	Q3SVJ4	Q3SW35	Q3SVT1
Brevundimonas sp. BAL3	B4W9A7	B4W9V9	B4W9U5	B4W9W9	B4W9V2	B4WEN1	B4WAL2	B4WC82
Brevundimonas nasdae	A0A0B4CJG7	A0A0B4CCD9	A0A0B4BZS7	A0A0B4CCC7	A0A0B4CIA0	A0A0B4CWM8	A0A0B4D3V6	A0A0B4CES9
Brevundimonas diminuta 470-4	L1QE41	L1QRF8	L1QQ35	L1QRG7	L1QR03	L1QJ09	L1QBJ8	L1QIF5
Brevundimonas subvibrioides (strain ATCC 15264)	D9QGU0	D9QGL2	D9QGM6	D9QGK2	D9QGL9	D9QIE1	D9QM86	D9QMI5
Caulobacter crescentus (strain NA1000)	B8GZW7	B8H4E4	B8H4F7	A0A0H3C7T8	B8H4F1	B8H5I2	A0A0H3C557	B8H2Z7
Hyphomonas neptunium (strain ATCC 15444)	Q0BYA7	Q0BYC4	Q0BYD7	Q0BYB4	Q0BYD1	Q0C0Z8	Q0C0X3	Q0C5X0
Roseobacter denitrificans (strain ATCC 33942)	Q160X7	Q16AD4	Q16AB9	Q16AF4	Q16AC7	Q162S7	Q16AM8	Q16BA3
Roseobacter litoralis strain ATCC 49566	F7ZHP0	F7ZL98	F7ZL80	F7ZLT3	F7ZL91	F7ZF75	F7ZA56	F7ZGL0
Rhodobacter sphaeroides (strain ATCC 17029)	A3PGI9	A3PGM1	A3PGN4	A3PGL1	A3PGM8	A3PIB7	A3PN85	A3PHQ9
Erythrobacter litoralis (strain HTCC2594)	Q2N5Q7	Q2N9C1	Q2N9D6	Q2N9B1	Q2N9C8	Q2N8Z5	Q2N9P2	Q2N9U6
Erythrobacter marinus	A0A0H0XRH2	A0A0H0XMH4	A0A0H0XNN4	A0A0H0XTB6	A0A0H0XUS8	A0A0H0XMG3	A0A0H0XN89	A0A0H0XTP6
Erythrobacter gangjinensis	A0A0G9MMC4	A0A0G9MPA8	A0A0G9MPD3	A0A0G9MPA0	A0A0G9MTC3	A0A0G9MRP2	A0A0G9MPP7	A0A0G9MPT4
Novosphingobium resinovorum	A0A031JN16	A0A031JU32	A0A031JU44	A0A031JU23	A0A031JRM2	A0A031K3S4	A0A031K5N4	A0A031K7L2
Novosphingobium aromaticivorans (strain DSM 12444)	Q2GCD7	Q2G8X0	Q2G5A9	Q2G8Y0	Q2G8W3	Q2G5N7	Q2G8R3	Q2G550
Novosphingobium subterraneum	A0A0B8ZW82	A0A0B8ZU52	A0A0B9A4X3	A0A0B8ZU59	A0A0B8ZK93	A0A0B8ZGY8	A0A0B9A7G8	A0A0B8ZH89
Sphingopyxis alaskensis (strain DSM 13593)	Q1GT23	Q1GPA9	Q1GVN5	Q1GP99	Q1GPB6	Q1GQS7	Q1GU79	Q1GRH5
Sphingomonas wittichii (strain RW1)	A5VBZ8	A5V5Z2	A5V5X6	A5V602	A5V5Y5	A5V3X3	A5VEV5	A5VB59
Sphingobium japonicum BiD32	N1MGG9	N1MNR3	N1MXW9	N1MNQ3	N1MT75	N1MH59	N1MU63	N1MPM8
Sphingobium lactosutens DS20	T0HDI9	T0HH23	T0HCB9	T0HH38	T0HH18	T0HJ87	T0HZ83	T0IRY5
Sphingomonas paucimobilis (Pseudomonas paucimobilis)	A0A031JEZ7	A0A031JJZ2	A0A031JKD1	A0A031JK02	A0A031JK81	A0A031JI16	A0A031JDJ4	A0A031JJX5
Sphingobium yanoikuyae (Sphingomonas yanoikuyae)	A0A084ECV2	A0A084EPE7	A0A084EPP2	A0A084EPF7	A0A084EPE0	A0A084EUW1	A0A084EL21	A0A084EPD4
Zymomonas mobilis subsp. mobilis (strain ATCC 31821)	Q5NPK5	Q5NQ55	Q5NQ41	Q5NQ64	Q5NQ48	Q5NQZ1	Q5NPR9	Q5NLP5
alpha proteobacterium HIMB5	J9YUN3	J9YVG5	J9YX00	J9YVH6	J9YX06	J9YTQ8	J9YTZ1	J9YYJ2
Pelagibacter ubique (strain HTCC1062)	Q4FLL2	Q4FLM8	Q4FLP0	Q4FLL8	Q4FLN5	Q4FP36	Q4FPE9	Q4FNH3
Pelagibacter sp. (strain IMCC9063)	F2I1J1	F2I1H5	F2I1G3	F2I1I5	F2I1G8	F2I3J4	F2I0G7	F2I083
Nitrosomonas eutropha (strain C91)	Q0AF53	Q0AII6	Q0AIH3	Q0AIJ5	Q0AIH9	Q0AJB2	Q0AJB6	Q0AF67
Wolbachia endosymbiont of Cimex lectularius	A0A060Q0S0	A0A060PXS7	A0A060Q403	A0A060PXR8	A0A060Q401	A0A060PYE6	A0A060Q423	A0A060PY82
Wolbachia sp. subsp. Drosophila simulans (strain wRi)	C0R551	C0R2Z9	C0R2Y7	C0R309	C0R2Z2	C0R2Y2	C0R5U3	C0R5S3
Wolbachia pipientis wMel	Q73IW9	Q73H96	Q73HA8	Q73H87	Q73HA3	Q73HB2	Q73HW3	Q73HR8
Candidatus Midichloria mitochondrii	F7XVW3	F7XUL0	H6QXQ5	H6QXP3	F7XUL7	H6QXR2	F7XUR1	F7XWM6
endosymbiont of Acanthamoeba sp. UWC36	A0A0C1QZL5	A0A0C1QP44	A0A0C1N0K9	A0A0C1QP33	A0A0C1R0J5	A0A0C1MXX0	A0A0C1QKB9	A0A0C1QHP1
endosymbiont of Acanthamoeba sp. UWC8	A0A075MIN2	A0A075MKJ7	A0A075MKS6	A0A075MKK9	A0A075MJX9	A0A075MJH8	A0A075MR06	A0A075MII7
Orientia tsutsugamushi (strain Ikeda)	B3CV55	B3CT15	B3CT28	B3CT05	B3CT22	B3CSS9	B3CQT9	B3CRQ1
Rickettsia prowazekii (strain Madrid E)	O52271	Q9ZCR5	Q9ZCS8	P48952	Q9ZCS2	O50288	Q9ZEC1	Q9ZDQ1
Rickettsia typhi (strain ATCC VR-144	P77941	Q68W88	Q68WA1	Q68W78	Q68W95	Q68VU6	Q68XQ1	Q68X95
Rickettsia canadensis (strain McKiel)	A8EXK8	A8EZK6	A8EZJ3	A8EZL6	A8EZJ9	A8F006	A8EX90	A8EY28
Rickettsia akari (strain Hartford)	A8GMA7	A8GPE0	A8GPC7	A8GPF0	A8GPD3	A8GPZ6	A8GLV8	A8GMT1
Rickettsia australis (strain Cutlack)	H8K8R8	H8K6N3	H8K6P6	H8K6M3	H8K6P0	H8K9K2	H8K8X0	H8K875
Rickettsia bellii str. RML Mogi	A0A0F3QLA2	A0A0F3QFW8	A0A0F3QG16	A0A0F3QFV8	A0A0F3QGT1	A0A0F3QIT9	A0A0F3QKP2	A0A0F3QJY6
Candidatus Rickettsia asemboensis	A0A0C2QZN8	A0A0C2QYU9	A0A0C2RDW7	A0A0C2QYR1	A0A0C2MP58	A0A0C2QX50	A0A0C2QY96	A0A0C2MPU8
Rickettsia hoogstraalii str. RCCE3	A0A0F3PNE8	A0A0F3PL07	A0A0F3PJY4	A0A0F3PL18	A0A0F3PN36	A0A0F3PNA4	A0A0F3PNT9	A0A0F3PLM4
Rickettsia felis (strain ATCC VR-1525	Q4UKD4	Q4UMR9	Q4UMQ6	Q4UMS9	Q4UMR2	Q4UK16	Q4UNH7	Q4UKS2
Rickettsia buchneri	A0A067AKR3	A0A067ABZ0	A0A067ALV8	A0A067ABX8	A0A067AMQ6	A0A067AA24	A0A067AF12	A0A067ACG6
Rickettsia monacensis IrR/Munich	A0A0B7IYT9	A0A0B7J679	A0A0B7J4M8	A0A0B7J694	A0A0B7J1G4	A0A0B7J2X6	A0A0B7J1G6	A0A0B7J4Q2
Rickettsia endosymbiont of Ixodes pacificus	A0A0F3RB22	A0A0F3R770	A0A0F3R6K6	A0A0F3R786	A0A0F3R7V6	A0A0F3R8J8	A0A0F3R7D1	A0A0F3R9W1
Rickettsia amblyommii (strain GAT-30V)	H8K474	H8K2S9	H8K2R6	H8K2T9	H8K2S2	H8K3D6	H8K3U1	H8K4P2
Rickettsia montanensis (strain OSU 85-930)	H8KBX8	H8KC29	H8KC16	H8KC39	H8KC22	H8KAG7	H8KBB1	H8KD21
Rickettsia massiliae str. AZT80	H6QKX6	H6QID6	H6QIE9	H6QIC6	H6QIE3	H6QL92	H6QKK5	H6QJY2
Rickettsia rhipicephali (strain 3-7-female6-CWPP)	H8KI17	H8KHU5	H8KHT2	H8KHV5	H8KHT8	H8KJY4	H8KJC1	H8KK23
Rickettsia argasii T170-B	A0A0F3RG70	A0A0F3RIK3	A0A0F3RFY3	A0A0F3RFG3	A0A0F3RG98	A0A0F3RF49	A0A0F3RE51	A0A0F3RGS8
Rickettsia heilongjiangensis (strain ATCC VR-1524	G0GWW4	G0GZ39	G0GZ26	G0GZ49	G0GZ32	G0GVZ8	G0GW86	G0GXF2
Rickettsia japonica (strain ATCC VR-1363	G4KM57	G4KL59	G4KL46	G4KL69	G4KL52	G4KLL5	G4KKX3	G4KMK3
Rickettsia parkeri str. Grand Bay	A0A0F3QMR6	A0A0F3QRG5	A0A0F3QRB7	A0A0F3QQK0	A0A0F3QRB8	A0A0F3QS47	A0A0F3QQE8	A0A0F3QND3
Rickettsia peacockii (strain Rustic)	C4K1N9	C4K2G9	C4K2F6	C4K2H9	C4K2G2	C4K229	C4K0P3	C4K153
Rickettsia africae (strain ESF-5)	C3PMH7	C3PP97	C3PP84	C3PPA7	C3PP90	C3PLT3	C3PM51	C3PMX3
Rickettsia conorii (strain ATCC VR-613	Q9RH41	Q92GX6	Q92GY9	Q92GW6	Q92GY3	Q92G86	Q92JP0	Q92IQ1
Rickettsia philipii (strain 364D)	H6PWA1	H6PUS5	H6PUR2	H6PUT5	H6PUR8	H6PVD7	H6PVI4	H6PT03
Rickettsia sibirica 246	Q7PAT0	Q7P9C4	Q7P9B1	Q7P9D4	Q7P9B7	Q7P9Y0	Q7PAD6	Q7PBA0
Rickettsia rickettsii (strain Iowa)	B0BWA9	B0BUQ0	B0BUN7	B0BUR0	B0BUP3	B0BVB8	B0BVU2	B0BWV5
Rickettsia slovaca str. D-CWPP	H8LM10	H8LMS5	H8LMR2	H8LMT5	H8LMR8	H8LLV8	H8LN43	H8LP79
Rickettsiales bacterium Ac37b	A0A077FK64	A0A077FM27	A0A077FKJ6	A0A077FM21	A0A077FJB7	A0A077FLQ6	A0A077FNQ0	A0A077FP90
	NOTE	rpoB	rplN	rpsK	rplC	rpsE	atpA	atpB	lepA
Rickettsiales endosymbiont of Trichoplax adhaerens	Accessions are given for the genomic scaffolds of Trichoplax adhaerens. From these the genes were predicted using the prokaryotic GeneMark.hmm online-server with model parameters of Midochloria mitochondrii	NW_002061520*	NW_002061430	NW_002061284	NW_002061984	NW_002061830	NW_002061331	NW_002061694	NW_002062025
Rickettsiales endosymbiont of Trichoplax sp. H2	locus_tags of WGS: NPHZ00000000	h2es_0936	h2es_0161	h2es_0132	h2es_0151	h2es_0168	h2es_0919	h2es_0454	h2es_0378
		*Scaffold harboring rpoB contains gap of 400Ns which was closed using the primer pair below
		left primer	CCTATTGAAACTCCAGAAGG
		right primer	GTGCCCTGATTTGATTTATC
		merged NW_002061430 + sequenced PCR product	ATGAAAATAGAAAAAGATATTGTAGATGCTAATACAAAGGAAATAATATTTAAAAAAGGTATTAGAGTTACACCAAGAATATTAAAAGATTTTGAAAAAAATAATACAGACAGATATTATATAACAACTGAAGATGATATAAAAAGAAAATTTTTAGCTAAAGATATTGTAAACTTAACTACAGGAGAAGTTTTATATGAATCTACTCAAGAAGTTACACAAGAAATTATAGATTCAGTTAAAGCATTAAATATTAACGAAATAGTCATTATTGATGTAAATAATGTAGACTCAGGAAGTTTTATAAGAGATACAATTGTTTTAGATAAAAATAAAGATGAAGAGCAAGCTTTAGCTGATATATATAAAGTTTTAAGGCCAGGTGAACCATCTACTCCT…

## Sheet: 16S
Species	GenBank Accession	Sequence
endosymbiont of Trichoplax adhaerens	GFSG01002685.1	TTGAAATAGTAAATATAGAATTTATAAGACGGTGGTAATCTTATTTTAAGTTTACTACTTAGATATAAGTCAAACTTGAGAGTTTGATCCTGGCTCAGAGTGAACGCTAGTGGCGTGCTTAACACATGCAAGTCGAACGGACGATATTTGTGCTTGCACAAATAAAGTTAGTGGCAAACGGGTGAGTAATACATGGGAATTTTCCTTGCAGTACGGAATAACTATTGGAAACAGTAGCTAATACCGTATATTGCCGAGAGGTGAAAGATTTATCGCTGCAAGATAAGCCCATGCAAGATTAGCTTGTTGGTAAGGTAATGGCTTACCAAGGCTACGATCTTTAGCTGGTTTGAGAGGATGATCAGCCACACTGGAACTTAGACACGGTCCAGACTCCTA…
endosymbiont of Trichoplax sp. H2	NPHZ00000000	TTGAAATAGTAAATATAGAATTTATAAGACGGTGGTAATCTTATTTTAAGTTTACTACTTAGATATAAGTCAAACTTGAGAGTTTGATCCTGGCTCAGAGTGAACGCTAGTGGCGTGCTTAACACATGCAAGTCGAACGGACGATATTTGTGCTTGCACAAATAAAGTTAGTGGCAAACGGGTGAGTAATACATGGGAATTTTCCTTGCAGTACGGAATAACTATTGGAAACAGTAGCTAATACCGTATATTGCCGAGAGGTGAAAGATTTATCGCTGCAAGATAAGCCCATGCAAGATTAGCTTGTTGGTAAGGTAATGGCTTACCAAGGCTACGATCTTTAGCTGGTTTGAGAGGATGATCAGCCACACTGGAACTTAGACACGGTCCAGACTCCTA…
Candidatus Grellia incantans	Vodicka et al. 2019 personal communication	CTTGAGAGTTTGATCCTGGCTCAGAGTGAACGCTAGTGGCGTGCTTAACACATGCAAGTCGAACGGACGATATTTGTGCTTGCACAAATAGAGTTAGTGGCAAACGGGTGAGTAATACATGGGAATTTTCCTTGTAGTATGGAATAACTATTGGAAACAGTAGCTAATACCATATATTGCCGAGAGGTGAAAGATTTATCGCTACAAGATAAGCCCATGCAAGATTAGCTTGTTGGTAAGGTAATGGCTTACCAAGGCTACGATCTTTAGCTGGTTTGAGAGGATGATCAGCCACACTGGAACTTAGACACGGTCCAGACTCCTACGGGAGGCAGCAGTGGGGAATATTGGACAATGGGCGAAAGCCTGATCCAGCGACGTCACGTGAATGATGAAGAC…
Midichloria mitochondrii IricVA	CP002130.1:197322-198829	AAACATGAGAGTTTGATCCTGGCTCAGAGTGAACGCTGGCGGCGTGCTTAACACATGCAAGTCGAACGGGCAAGAGCTGTAGCGATACAGAGTTCTGCTAGTGGCAGACGGGTGAGTAGTACATGGGAATCTACCTTGCAGTGCGAAATAACAGTTGGAAGCAATTGCTAATGTCGCATATAGCCGAGAGGTGAAAGATTTATCGCTGCAAGACGAGCCCATGCAGGATTAGCTAGTTGGTGAGGTAATGGCTCACCAAGGCAACGATCTTTAGTTGGTCTGAGAGGATGATCAGCCACACTGGAACTGAGACACGGTCCAGACTCCTACGGGAGGCAGCAGTGGGGAATATTGGACAATGGGCGCAAGCCTGATCCAGCGACGCCGCGTGAGTGAAGA…
Endosymbiont of Acanthamoeba sp. UWC8	CP004403.1:1418273-1419781	AAACTTGAGAGTTTGATCCTGGCTCAGAGTGAACGCTGGCGGCGTGCTTAACACATGCAAGTCGAACGAGTAAGAGCCGTAGCAATACGGAGTTCTGCTAGTGGCAGACGGGTGAGTAATACATGGGAATCTACCTTAAAGTCTGGGATAACTGTTGGAAACGACAGCTAATACCGGATATTGCCGAGAGGTGAAAGATTTATTGCTTTAAGATGAGCCCATGCAAGATTAGCTTGTTGGTGGGGTAATGGCCTACCAAGGCTACGATCTTTAGCTGGTTTGAGAGGATGATCAGCCACACTGGAACTGAGACACGGTCCAGACTCCTACGGGAGGCAGCAGTGGGGAATATTGGACAATGGGCGAAAGCCTGATCCAGCGACGCCGCGTGAGTGATGA…
Endosymbiont of Acanthamoeba sp. UWC36/Candidatus Jidaibacter acanthamoeba	AF069962.1:1-1487	AGAGTTTGATCATGGCTCAGGGTGAACGCTGGCGGCGTGCTTAACACATGCAAGTCGAACGAGTAGGAGCCGTAGCAATACGGAGTTCTGCTAGTGGCAGACGGGTGAGTAATACATGGGAATCTACCTTAAAGTCTGGGATAACTGTTGGAAACGACAGCTAATACCGGATATTGCCGAGAGGTGAAAGATTTATTGCTTTAAGATGAGCCCATGCAAGATTAGCTTGTTGGTGGGGTAATGGCCTACCAAGGCTACGATCTTTAGCTGGTTTGAGAGGATGATCAGCCACACTGGAACTGAGACACGGTCCAGACTCCTACGGGAGGCAGCAGTGGGGAATATTGGACAATGGGCGAAAGCCTGATCCAGCGACGCCGCGTGAGTGATGAAGGCCTT…
Wolbachia endosymbiont of Cimex lectularius	AP013028.1:364318-365825	AAGTCTAAATTTGAGAGTTTGATCCTGGCTCAGAATGAACGCTGGCGGCAGGCTTAACACATGCAAGTCGAACGGGGTTATATTGTAGCTTGCTATGGTATAACTTAGTGGCAGACGGGTGAGTAATGTATAGGAATCTACCTAGTAGTACGGAATAATTGTTGGAAACGGCAACTAATACCGTATACGCCCTAAGGGGGAAAGATTTATTGCTATTAGATGAGCCTATATTAGATTAGTTAGTTGGTAAGGTAATGGCTTACCAAGGCAATGATCTATAGCTGATCTGAGAGGATGATCAGCCACACTGGAACTGAGATACGGTCCAGACTCCTACGGGAGGCAGCAGTGGGGAATATTGGACAATGGGCGAAAGCCTGATCCAGCCATACCGCATGA…
Wolbachia endosymbiont of Brugia malayi isolate TRS chromosome	CP034333.1:1047162-1048669	AAGTCTAAATTTGAGAGTTTGATCCTGGCTCAGAATGAACGCTGGCGGCAGGCCTAACACATGCAAGTTGAACGGAGTTATATTATAACGAGTTATAGTATAACTGAGTAGCAGACGGGTGAGTAATGTATAGGAATCTACCTAGTAGTACGGAATAATTGTTGGAAACGGCAACTAATACCGTATACGCCCTACGGGGGAAAGATTTATTGCTATTAGATGAGCCTATATTAGATTAGCTAGTTGGTAGGGTAATGGCCTACCAAGGCAGTAATCTATAGCTGATCTGAGAGGATGATCAGCCACACTGGAACTGAGATACGGTCCAGACTCCTACGGGAGGCAGCAGTGGGGAATATTGGACAATGGGCGAAAGCCTGATCCAGCCATGCCGCATGA…
Wolbachia endosymbiont of Drosophila melanogaster	AE017196.1:1167930-1169438	AAGTCTAAATTTGAGAGTTTGATCCTAGCTCAGAATGAACGCTGGCGGCAGGCCTAACACATGCAAGTCGAACGGAGTTATATTGTAGCTTGCTATGGTATAACTTAGTGGCAGACGGGTGAGTAATGTATAGGAATCTACCTAGTAGTACGGAATAATTGTTGGAAACGGCAACTAATACCGTATACGCCCTACGGGGGAAAAATTTATTGCTATTAGATGAGCCTATATTAGATTAGCTAGTTGGTGGAGTAATAGCCTACCAAGGCAATGATCTATAGCTGATCTGAGAGGATGATCAGCCACACTGGAACTGAGATACGGTCCAGACTCCTACGGGAGGCAGCAGTGGGGAATATTGGACAATGGGCGAAAGCCTGATCCAGCCATGCCGCATGA…
Wolbachia endosymbiont of Drosophila simulans wHa	CP003884.1:1196633-1198141	AAGTCTAAATTTGAGAGTTTGATCCTGGCTCAGAATGAACGCTGGCGGCAGGCCTAACACATGCAAGTCGAACGGAGTTATATTGTAGCCTGCTATGGTATAACTTAGTGGCAGACGGGTGAGTAATGTATAGGAATCTACCTAGTAGTACGGAATAATTGTTGGAAACGGCAACTAATACCGTATACGCCCTACGGGGGAAAAATTTATTGCTATTAGATGAGCCTATATTAGATTAGCTAGTTGGTGGAGTAATAGCCTACCAAGGCAATGATCTATAGCTGATCTGAGAGGATGATCAGCCACACTGGAACTGAGATACGGTCCAGACTCCTACGGGAGGCAGCAGTGGGGAATATTGGACAATGGGCGAAAGCCTGATCCAGCCATGCCGCATGA…
Orientia tsutsugamushi str. Ikeda	AP008981.1:379127-380640	TCAAACTTAAGAGTTTGATCCTGGCTCAGAACGAACGCTGGCGGCATGCCTAACACATGCAAGTCGAACGAATTAATGCTGAGCTTGCTTAGCATTAATTAGTGGCAAACGGGTGAGTAACACGTGGGAATCTGCCCATCAGTACGGAATAACATTTAGAAATAAGTGCTAATACCGTATGCCCTCTACAAGGAGGAAAGATTTATCGCTGATGGATGAGCCCGCGGCAGATTAGGTAGTTGGTAAGGTAATGGCTTACCAAGCCTGTGATCTGTAGCTGGTCTGAGAGGACGAACAGCCACACTGGGACTGAGACACGGCCCAGACTCCTACGGGGGGCAGCAGTGGGGAATATTGGACAATGGGCGAAAGCCTGATCCAGCAATGCCGCGTGAGTGA…
Rickettsia canadensis str. McKiel	CP000409.1:385949-387456	AAACTTGAGAGTTTGATCCTGGCTCAGAACGAACGCTATCGGTATGCTTAACACATGCAAGTCGAACGGACTAATTAGGGCTTGCTCTAATTAGTTAGTGGCAGACGGGTGAGTAACACGTGGGAATCTGCCCATCAGTACGGAATAACTTTTAGAAATAAAAGCTAATACCGTATATTCTCTACAGAGGAAAGATGTATCGCTGATGGATGAGCCCGCGTCAGATTAGGTAGTTGGTGAGGTAATGGCTCACCAAGCCAACGATCTGTAGCTGGTCTGAGAGGATGATCAGCCACACTGGGACTGAGACACGGCCCAGACTCCTACGGGAGGCAGCAGTGGGGAATATTGGACAATGGGCGAAAGCCTGATCCAGCAATACCGAGTGAGTGATGAAGG…
Rickettsia rhipicephali str. 3-7-female6-CWPP	CP003342.1:981756-983273	TCAAACTTGAGAGTTTGATCCTGGCTCAGAACGAACGCTATCGGTATGCTTAACACATGCAAGTCGAACGGGCTAATTGGGGCTTGCTCCAATTAGTTAGTGGCAGACGGGTGAGTAACACGTGGGAATCTACCCATCAGTACGGAATAACTTTTAGAAATAAAAGCTAATACCGTATATTCTCTACGGAGGAAAGATTTATCGCTGATGGATGAGCCCGCGTCAGATTAGGTAGTTGGTGAGGTAATGGCTCACCAAGCCGACGATCTGTAGCTGGTCTGAGAGGATGATCAGCCACACTGGGACTGAGACACGGCCCAGACTCCTACGGGAGGCAGCAGTGGGGAATATTGGACAATGGGCGAAAGCCTGATCCAGCAATACCGAGTGAGTGATGAA…
Rickettsia massiliae str. AZT80	CP003319.1:573044-574561	TCAAACTTGAGAGTTTGATCCTGGCTCAGAACGAACGCTATCGGTATGCTTAACACATGCAAGTCGAACGGACTAATTGGGGCTTGCTCCAATTAGTTAGTGGCAGACGGGTGAGTAACACGTGGGAATCTACCCATCAGTACGGAATAACTTTTAGAAATAAAAGCTAATACCGTATATTCTCTACGGAGGAAAGATTTATCGCTGATGGATGAGCCCGCGTCAGATTAGGTAGTTGGTGAGGTAATGGCTCACCAAGCCGACGATCTGTAGCTGGTCTGAGAGGATGATCAGCCACACTGGGACTGAGACACGGCCCAGACTCCTACGGGAGGCAGCAGTGGGGAATATTGGACAATGGGCGAAAGCCTGATCCAGCAATACCGAGTGAGTGATGAA…
Rickettsia philipii str. 364D	CP003308.1:904396-905913	TCAAACTTGAGAGTTTGATCCTGGCTCAGAACGAACGCTATCGGTATGCTTAACACATGCAAGTCGAACGGACTAATTGGGGCTTGCTCCAATTAGTTAGTGGCAGACGGGTGAGTAACACGTGGGAATCTACCCATCAGTACGGAATAACTTTTAGAAATAAAAGCTAATACCGTATATTCTCTGCGGAGGAAAGATTTATCGCTGATGGATGAGCCCGCGTCAGATTAGGTAGTTGGTGAGGTAATGGCTCACCAAGCCGACGATCTGTAGCTGGTCTGAGAGGATGATCAGCCACACTGGGACTGAGACACGGCCCAGACTCCTACGGGAGGCAGCAGTGGGGAATATTGGACAATGGGCGAAAGCCTGATCCAGCAATACCGAGTGAGTGATGAA…
Rickettsia rickettsii str. Iowa	CP000766.3:887253-888770	TCAAACTTGAGAGTTTGATCCTGGCTCAGAACGAACGCTATCGGTATGCTTAACACATGCAAGTCGAACGGACTAATTGGGGCTTGCTCCAATTAGTTAGTGGCAGACGGGTGAGTAACACGTGGGAATCTACCCATCAGTACGGAATAACTTTTAGAAATAAAAGCTAATACCGTATATTCTCTGCGGAGGAAAGATTTATCGCTGATGGATGAGCCCGCGTCAGATTAGGTAGTTGGTGAGGTAATGGCTCACCAAGCCGACGATCTGTAGCTGGTCTGAGAGGATGATCAGCCACACTGGGACTGAGACACGGCCCAGACTCCTACGGGAGGCAGCAGTGGGGAATATTGGACAATGGGCGAAAGCCTGATCCAGCAATACCGAGTGAGTGATGAA…
Candidatus Pelagibacter ubique HTCC1062	NR_074224.1:2-1473	AACTTGAGAGTTTGATCATGGCTCAGAACGTACGCTGGCGGCACGCCTAACACATGCAAGTCGAACGAAGTAGCAATACTTAGTGGCAGACGGGTGAGTAACATGTGGGTATCTACCCTTTGGCCTGGAATAACACGAGGAAACTTGTGCTAATACCGGATAAGTCTTTACGGAGAAAGCTTTATGCACCATTGGATGAGCCCGCACTTGATTAGTTTGTTGGTAGGGTAATGGCCTACCAAGACTATGATCAATAGCTGATTTGAGAGGATGATCAGCCACATTGGGACTGAGACACGGCCCAAACTCCTACGGGAGGCAGCAGTGGGGAATCTTGCACAATGGAGGAAACTCTGATGCAGCGATGCCGCGTGAGTGAAGAAGGCCTTTGGGTTGTAA…
